# Supplementary material for: Red Dragon Fruit Peels: Effect of Two Species Ratio and Particle Size on Fibre Quality and Its Application in Reduced-Fat Alpaca-Based Sausages
Source: Foods. 2024 Jan 24;13(3):386. doi: 10.3390/foods13030386 (PMC10855916; doi:10.3390/foods13030386)
Supplement: Supplementary file 1 [file foods-13-00386-s001.zip]

Archive with 1 entries (1 files):
- foods-2831448-supplementary.pdf
